# Supplementary material for: Feasibility and Safety of Uniportal Thoracoscopic Segmentectomy Using a Unidirectional Dissection Approach without Dissecting a Fissure
Source: Medicina (Kaunas). 2024 Jun 17;60(6):994. doi: 10.3390/medicina60060994 (PMC11205414; doi:10.3390/medicina60060994)
Supplement: Supplementary file 1 [file medicina-60-00994-s001.zip]

Archive with 5 entries (5 files):
- S-video-1 uVATS lt. S1-3 unidirectional dissection approach.mp4
- S-video-2 uVATS lt. S9+10 unidirectional dissection approach.mp4
- Supplementary table 1.pdf
- Supplementary table 2.pdf
- Supplementary table 3.pdf
